# Supplementary material for: The Effect of Sensor Placement and Number on Physical Activity Recognition and Energy Expenditure Estimation in Older Adults: Validation Study
Source: JMIR Mhealth Uhealth. 2021 May 3;9(5):e23681. doi: 10.2196/23681 (PMC8129874; doi:10.2196/23681)
Supplement: Multimedia Appendix 2 [file mhealth_v9i5e23681_app2.xlsx]

## Sheet: Peaks_activity_table_hip
	Computer work	Digging	Dressing	Heavy Lifting	Ironing	Laundry	Leisure Walk	Light Gardening	Home maintenance	Lying	Mopping	Personal Care	Shopping	Rapid Walk	Replacing Bed Sheets	Preparing and serving a meal	Stair Ascent	Stair Descent	Standing Still	Straightening up/Dusting	Strength Exercise	Yoga	Sweeping	Trash Removal	TV Watching	Unloading and storing dishes	Vaccumming	Walking at 1 rpm	Walking at 5 rpm	Washing Dishes	Washing Windows	Yard work
Computer work	36	4	12	1	2	0	8	3	1	1	0	5	7	7	0	7	1	1	25	0	11	26	3	3	13	5	0	1	1	7	2	0
Digging	1	252	16	37	11	57	1	76	91	2	67	22	5	2	79	17	5	4	0	68	0	8	95	36	0	12	82	0	0	0	43	111
Dressing	4	12	335	3	52	42	5	35	65	9	12	145	47	4	33	34	7	4	17	6	37	52	32	20	6	58	18	4	4	39	52	19
Heavy Lifting	0	29	5	467	0	21	13	20	13	0	33	12	13	2	93	35	45	12	0	89	3	2	11	141	0	1	116	0	0	0	17	47
Ironing	8	25	99	3	449	117	8	60	55	1	49	96	133	10	42	41	16	3	16	5	7	68	33	23	1	151	10	3	2	263	131	30
Laundry	1	38	22	5	33	160	0	47	73	5	9	20	25	1	56	42	0	0	0	29	0	9	64	41	0	44	22	0	0	14	42	57
Leisure Walk	3	1	1	15	0	0	1003	3	5	0	0	2	1	296	1	34	28	21	2	34	1	2	1	101	0	0	21	338	83	1	3	2
Light Gardening	4	119	46	14	55	86	1	621	81	9	68	45	69	2	35	16	5	2	1	14	15	34	51	110	0	34	21	0	1	36	118	60
Home maintenance	0	80	40	4	41	85	6	49	237	4	8	45	19	3	68	26	4	2	0	25	2	19	105	41	1	34	19	1	0	4	76	98
Lying	11	8	16	3	19	17	1	29	13	765	3	5	3	4	6	21	1	1	9	0	43	67	9	6	11	5	7	0	0	2	5	2
Mopping	0	88	15	26	41	47	0	70	27	0	660	30	25	0	62	19	0	0	0	74	4	7	168	20	1	35	131	1	1	10	93	81
Personal Care	15	29	112	7	69	33	11	37	48	3	15	146	54	10	39	67	5	3	10	36	29	52	34	12	2	109	28	10	3	61	59	17
Shopping	22	17	70	5	85	54	15	69	57	3	15	53	353	10	42	39	15	1	11	29	38	82	20	20	3	67	15	9	2	182	23	9
Rapid Walk	1	0	1	0	0	0	238	1	0	0	0	3	1	984	0	3	3	21	4	1	3	4	1	12	0	0	4	38	305	0	1	0
Replacing Bed Sheets	0	83	26	93	8	75	0	41	61	0	37	20	35	0	228	54	2	0	0	105	1	7	94	87	0	28	95	0	0	8	43	58
Preparing and serving a meal	12	22	55	30	46	86	41	23	97	1	33	88	94	16	77	423	25	3	6	140	15	83	44	69	0	83	58	30	6	31	41	28
Stair Ascent	2	13	1	0	0	0	12	2	2	0	1	0	4	1	1	7	179	25	0	4	0	1	0	4	0	0	14	8	0	0	1	1
Stair Descent	0	4	0	4	0	0	21	0	1	0	0	0	0	21	0	0	36	247	1	5	0	0	0	9	0	0	14	0	4	0	0	5
Standing Still	61	6	41	5	15	7	29	25	14	1	6	31	22	34	4	16	11	9	283	4	35	110	12	11	54	23	11	5	3	33	9	18
Straightening up/Dusting	4	48	23	87	6	45	21	26	85	4	53	53	71	5	141	157	15	23	0	348	11	13	61	60	1	77	172	16	0	17	63	92
Strength Exercise	117	15	73	9	13	18	25	21	22	40	5	76	58	24	7	21	9	5	77	11	971	89	5	11	129	39	15	8	10	64	10	19
Yoga	72	20	71	10	35	19	26	29	16	21	18	66	58	25	17	56	11	3	96	7	34	268	6	19	15	31	21	5	6	93	11	16
Sweeping	0	96	33	22	23	94	0	61	107	13	100	52	22	0	93	36	4	0	1	56	6	13	277	48	0	82	112	1	0	13	110	70
Trash Removal	0	10	3	178	1	39	89	32	28	3	3	4	12	21	69	52	11	2	0	62	2	12	14	402	0	5	57	21	2	0	35	39
TV Watching	23	1	1	0	0	0	4	1	0	0	0	2	1	3	0	2	0	2	40	0	33	16	1	2	96	0	1	1	0	0	0	1
Unloading and storing dishes	10	15	81	6	119	65	11	30	45	4	31	142	77	12	44	110	13	3	11	69	14	51	64	15	1	273	43	7	6	105	80	25
Vaccumming	0	77	13	96	7	50	5	29	56	2	103	41	18	1	102	48	5	3	1	168	6	6	163	32	0	28	328	19	3	9	74	65
Walking at 1 rpm	0	0	1	2	0	0	211	0	0	0	0	2	0	60	0	5	6	4	0	0	0	0	1	25	0	0	4	294	110	0	0	0
Walking at 5 rpm	0	0	0	0	0	0	28	0	0	0	0	0	0	125	0	0	2	6	0	0	0	0	0	2	0	0	4	61	234	0	0	0
Washing Dishes	30	7	77	2	247	52	6	65	19	4	9	105	189	12	23	33	13	7	45	7	20	93	16	14	1	149	10	3	1	368	43	15
Washing Windows	3	19	32	16	77	31	1	56	45	2	54	76	30	1	32	22	2	0	0	28	2	20	65	30	0	61	57	3	0	39	209	26
Yard work	0	191	17	42	4	129	0	107	103	2	33	15	6	0	78	9	0	14	0	52	1	4	81	52	1	5	62	0	0	1	46	482
Misclassified for each task	404									134									373						240
Correctly classified	0.0818182									0.850945									0.431402						0.285714
