# Supplementary material for: The Effect of Sensor Placement and Number on Physical Activity Recognition and Energy Expenditure Estimation in Older Adults: Validation Study
Source: JMIR Mhealth Uhealth. 2021 May 3;9(5):e23681. doi: 10.2196/23681 (PMC8129874; doi:10.2196/23681)
Supplement: Multimedia Appendix 3 [file mhealth_v9i5e23681_app3.xlsx]

## Sheet: Peaks_activity_table_wrist
	Computer work	Digging	Dressing	Heavy Lifting	Ironing	Laundry	Leisure Walk	Light Gardening	Home maintenance	Lying	Mopping	Personal Care	Shopping	Rapid Walk	Replacing Bed Sheets	Preparing and serving a meal	Stair Ascent	Stair Descent	Standing Still	Straightening up/Dusting	Strength Exercise	Yoga	Sweeping	Trash Removal	TV Watching	Unloading and storing dishes	Vaccumming	Walking at 1 rpm	Walking at 5 rpm	Washing Dishes	Washing Windows	Yard work
Computer work	192	0	3	1	6	0	1	6	6	13	0	0	0	0	0	6	1	0	0	0	37	5	1	0	8	0	3	0	0	0	6	0
Digging	1	749	41	20	7	15	9	86	48	6	26	17	2	8	27	2	26	47	6	6	3	18	43	29	1	6	15	4	0	1	11	57
Dressing	1	27	254	39	31	46	0	33	71	8	10	42	23	3	42	15	26	6	1	15	4	5	52	30	2	27	39	1	0	21	28	48
Heavy Lifting	0	32	35	542	9	33	19	52	42	7	8	23	20	11	27	49	8	7	1	52	1	4	25	136	0	5	38	17	4	3	23	35
Ironing	7	2	40	9	677	44	0	13	63	6	11	15	61	0	8	101	20	2	0	14	9	1	9	15	2	98	7	0	1	124	37	11
Laundry	0	8	67	21	73	411	2	50	70	3	45	93	25	0	126	34	8	7	0	39	2	5	78	92	1	69	22	0	0	20	38	90
Leisure Walk	4	4	1	13	1	5	1039	0	2	0	13	1	1	346	9	6	5	14	0	13	0	7	4	55	0	0	25	457	137	1	2	4
Light Gardening	2	52	31	33	3	91	10	667	31	4	39	22	17	12	52	14	6	15	10	34	1	21	70	112	1	7	28	3	5	16	27	158
Home maintenance	2	46	89	34	50	36	28	13	321	12	33	114	33	14	23	30	37	3	0	18	12	5	47	42	0	72	20	10	1	15	28	66
Lying	21	26	9	8	8	10	4	9	8	409	14	10	2	2	5	25	31	9	16	3	130	28	7	9	46	14	20	1	2	5	8	39
Mopping	0	13	2	5	2	16	15	38	5	1	796	30	2	27	9	2	5	4	0	30	2	0	96	31	0	4	34	3	10	2	12	63
Personal Care	2	13	71	7	37	89	6	18	143	11	27	411	22	18	59	24	10	2	5	81	4	17	44	45	2	112	17	1	4	15	59	50
Shopping	4	0	79	12	63	14	4	13	73	3	12	11	765	1	19	47	1	1	2	41	6	4	26	18	0	76	43	10	0	150	7	14
Rapid Walk	0	1	2	5	0	1	253	6	0	0	6	10	1	782	0	3	3	8	4	5	0	5	1	26	0	0	9	65	254	0	4	4
Replacing Bed Sheets	0	38	75	32	17	149	3	59	64	0	12	62	16	13	632	3	10	10	0	39	0	2	34	94	0	10	29	4	20	12	24	92
Preparing and serving a meal	25	19	75	55	93	47	25	57	70	48	17	52	81	18	16	659	32	3	20	87	74	72	27	40	13	83	42	13	2	112	78	32
Stair Ascent	0	7	13	3	7	5	2	4	6	14	2	2	0	2	1	3	127	2	0	5	3	4	3	1	0	4	11	1	1	5	8	7
Stair Descent	0	27	3	8	0	6	3	10	3	0	3	1	1	14	7	4	4	168	0	3	0	4	13	9	0	0	9	1	0	1	2	4
Standing Still	3	13	9	12	8	6	27	20	7	28	4	9	9	41	4	13	7	7	326	6	48	86	10	14	20	6	7	5	2	5	10	16
Straightening up/Dusting	2	3	12	14	9	20	7	18	25	3	30	55	37	3	32	46	1	1	2	492	4	9	33	23	0	43	29	7	2	25	83	19
Strength Exercise	139	45	8	7	26	5	18	30	25	204	22	13	7	19	4	74	27	7	90	8	880	83	18	7	125	11	39	3	4	12	24	37
Yoga	10	24	38	26	23	33	66	123	39	75	10	71	31	67	27	51	33	29	147	33	46	760	33	48	17	27	42	33	20	30	43	36
Sweeping	1	55	38	37	12	104	20	62	56	1	83	41	11	4	73	12	8	22	0	53	2	17	604	87	0	12	55	6	3	5	17	98
Trash Removal	1	6	11	99	1	54	39	64	21	3	12	12	8	29	70	26	1	9	0	50	1	2	47	283	0	7	34	21	8	5	6	45
TV Watching	18	1	0	0	0	0	2	1	0	14	1	0	0	1	0	3	5	0	20	0	37	8	1	2	97	4	4	0	1	2	0	0
Unloading and storing dishes	2	10	104	5	165	76	1	12	133	12	23	157	66	1	21	52	10	2	1	39	14	4	26	19	1	609	7	1	0	57	51	18
Vaccumming	0	60	59	99	6	20	7	26	38	2	73	14	51	3	60	38	4	24	1	151	9	13	83	84	0	12	862	6	2	23	22	31
Walking at 1 rpm	0	0	0	10	0	0	172	1	0	0	4	1	1	40	0	2	0	5	0	1	0	1	1	14	0	0	2	162	47	0	0	0
Walking at 5 rpm	0	0	0	1	0	0	53	0	0	0	1	0	0	196	0	0	2	0	0	0	0	2	0	1	0	0	0	36	253	0	1	0
Washing Dishes	2	5	81	4	106	17	0	35	39	6	6	11	148	1	16	79	11	6	3	58	10	7	12	21	0	89	20	3	3	713	28	18
Washing Windows	1	6	20	4	15	12	2	28	16	2	7	80	7	17	27	21	6	4	1	76	4	16	7	8	0	28	18	12	0	18	741	14
Yard work	0	37	68	27	3	64	3	114	42	4	75	22	4	3	76	8	4	7	0	24	1	3	76	83	0	4	42	1	1	2	12	387
Misclassified for each task	248									490									330						239
Correctly classified	0.436364									0.45495									0.496951						0.28869
